# Supplementary material for: Effects of Different Voided Urine Sample Storage Time, Temperature, and Preservatives on Analysis with Multiplex Bead-Based Oncuria Bladder Cancer Immunoassay
Source: Diagnostics (Basel). 2025 Jan 9;15(2):138. doi: 10.3390/diagnostics15020138 (PMC11763964; doi:10.3390/diagnostics15020138)
Supplement: Supplementary file 1 [file diagnostics-15-00138-s001.zip]

Archive with 1 entries (1 files):
- diagnostics-3352937-supplementary.pdf
